# Supplementary material for: The prognostic value of measurement of high-sensitive cardiac troponin T for mortality in a cohort of stable chronic obstructive pulmonary disease patients
Source: BMC Pulm Med. 2016 Nov 25;16:164. doi: 10.1186/s12890-016-0319-9 (PMC5124304; doi:10.1186/s12890-016-0319-9)
Supplement: Additional file 1: — Data set. (XLS 110 kb) [file 12890_2016_319_MOESM1_ESM.xls]

## Sheet: Sheet1
t_date_incl	mors	date_mors	date_studyend	age	gender	hstnt	smokactiv	bmi	sysbp	fev1fvc	fev1post%	fev1postL	goldclass	goldgroup	mmrc	cat	6MWD	hxhypert	hxdiabetes	po2	pco2	hb	Leuc	Crea	ecghr	ecgqpat	LVHsokolow	obs_days	packyears	hxcvd
2011-01-03	0		2014-10-21	60	1	5	0	29.41	130	61	73	1.93	2	3	1	22	610	0	0	10.3	4.5	14.5	6.9	85	62	0	0	1387	20.25	0
2011-01-10	1	2013-10-04	2013-10-04	59	0	5	0	20.25	130				1	4	2	26	210	0	0	10.2	6.3	15	7.4	62	75	0	0	998	24.75	0
2011-01-13	1	2011-02-19	2011-02-19	78	1	42.4	0	26.97	145	55.29	40	0.63	3	4	3	23	315	1	1	6.1	7.3	13.2	12.8	55	79	1	0	37	20	0
2011-01-10	0		2014-10-21	63	0	8.38	0	26.6	180	61.07	74	2.31	2	3	0	10	630	0	0	9.6	5	15.3	7.1	87	60	0	0	1380	32.4	0
2011-01-17	1	2013-10-24	2013-10-24	67	1	5	0	14.88	105	33.39	40	0.81	3	3	1	8	370	0	0	8.2	5	14	5.4	62	51	0	0	1011	4.2	0
2011-01-24	1	2014-04-14	2014-04-14	79	0	16.47	0	27.67	145	45.62	38	1.02	3	4	4	18	330	1	1	9.3	5.1	14.8	8.1	111	78	1	0	1176	42	0
2011-01-31	0		2014-10-21	62	1	5	0	37.88	160	62.49	63	1.41	2	4	2		500	1	0	11.2	4.7	14.7	5.9	66	78	0	0	1359	24.75	0
2011-02-09	0		2014-10-21	52	0	4.43	0	29.49	170	31.47	29	1.09	4	4	3	21	270	0	0	6.6	6.5	16.2	7.6	76	102	0	0	1350	16.25	0
2011-02-15	0		2014-10-21	57	1	3.79	1	27.43	150	56	32	0.76	3	4	4	30	270	1	0	7.8	5.2	14.7	8.2	72	80	0	0	1344	48	0
2011-02-25	1	2011-11-20	2011-11-20	82	1	73.29	0	15.51	155	30.06	25	0.5	4	4	4	25	285	0	0	8.8	7.4	13.9	8.5	76	86	0	0	268	31	0
2011-03-01	0		2014-10-21	55	1	3	1	29.58	160	64	69	1.54	2	3	0	5	610	1	0	8.5	4.9	15.3	7.7	62	64	0	0	1330	64	0
2011-03-01	0		2014-10-21	74	0	13.64	0	20.9	130	40	44	1.29	3	3	1	29	480	0	0	10.7	4.5	14.6	8.7	80	69	1	0	1330	44	0
2011-03-10	0		2014-10-21	67	0	3	0	25.57	140	44.85	40	1.26	3	3	1	16	585	0	0	8.4	5.2	16.2	7.4	85	78	0	0	1321	8	0
2011-03-16	0		2014-10-21	68	1	3	0	15.66	140	49.98	34	0.8	3	4	2	18	335	1	0	6.4	6.7	15	5.9	58	81	0	0	1315	15.3	0
2011-03-14	0		2014-10-21	76	0	7	0	28.22	160	29.58	24	0.7	4	4	3	30	300	0	0	7.6	7	17.9	7.3	82	77	0	0	1317	46	0
2011-03-22	1	2013-07-15	2013-07-15	66	0	9.83	0	23.99	120	44.29	31	1.09	3	4	2	16	260	1	0	5.3	5.4	15.2	9.5	122	63	0	0	846	24	0
2011-03-31	1	2011-04-05	2011-04-05	80	1	8.01	0	14.52	120	34	30	0.5	3	4	2	26	420	0	0	9.2	6	12.4	7.8	63	79	0	0	5	8.1	0
2011-03-30	0		2014-10-21	65	1	3	0	26.58	150	32.55	32	0.84	3	4	2	20	440	0	0	8.7	5.4	15.2	5.7	56	89	0	0	1301	39	0
2011-03-28	0		2014-10-21	68	1	5	1	18.16	130	41.55	43	0.84	3	4	2	29	450	0	0	10.3	5.1	12.3	7.5	78	60	0	0	1303	27.5	0
2011-04-04	0		2014-10-21	55	1	5	0	30.01	140	52.49	41	0.97	3	4	2	999	430	1	1			14.5	10.7	72	67	0	0	1296	82	0
2011-04-12	1	2011-05-14	2011-05-14	56	1	3	0	21.44	120	31	18	0.4	4	4	4	30	200	0	0	8.6	6.1	13.8	7.8	62	114	0	0	32	33.3	0
2010-02-04	1	2011-08-16	2011-08-16	65	1	175.2	0	26.4462	120	39.68	28	0.48	4	4	4	28	215	1	0	5.9	7.2	16.8	9.6	59	70	0	0	558	29.25	0
2011-04-14	0		2014-10-21	65	0	11.11	0	29.37	110	54	51	1.78	2	4	2	17	440	1	0	8.9	5.4	14.4	6.6	85	88	0	1	1286	55	0
2011-04-28	0		2014-10-21	67	1	8.51	0	23.71	145	60.96	22	0.47	4	4	4	17	210	0	0	7	8.8	12.7	4.7202	47	98	0	0	1272	22	0
2011-05-02	0		2014-10-21	69	1	5	0	26.97	165	49	53	0.86	2	4	2	16	440	0	0	9.02	6.22	14.7	8.5	63	83	0	0	1268	32.5	0
2011-05-03	0		2014-10-21	67	1	3	0	30.46	100	49	56	1.38	2	4	2	17	420	1	0	9.4	4.3	12.8	7.4	114	81	0	0	1267	41.65	0
2011-05-23	0		2014-10-21	56	0	5	0	35.24	145	48	44	1.55	3	4	2	20	490	1	0	9.6	5.6	15.3	7.4	100	75	0	0	1247	1.5	0
2011-05-23	0		2014-10-21	70	1	5	1	24.21	125	43.56	55	1.18	2	2	2	999	390	0	0	8.4	5.4	13.9	6.8	72	73	0	0	1247	41.25	0
2011-06-01	0		2014-10-21	62	0	3	1	22.69	140	42.72	42	1.5	3	4	2	16	510	0	0	8.7	5.4	16.2	6.5	83	66	0	0	1238	55	0
2010-02-08	0		2014-10-21	59	1	5	0	20.3689	145	37	44	1.31	3	3	1	28	620	0	0	10.2	4.97	14.7	6.1	67	68	0	0	1716	24.6	0
2011-06-09	0		2014-10-21	54	1	3	0	18.9	100	36	18	0.49	4	4	2	26	330	0	0	7.8	6.6	13.6	7.8	60	66	0	0	1230	15.75	0
2011-06-06	0		2014-10-21	58	1	15.97	0	14.84		39.98	19	0.47	4	4	4	17		0	0	12.2	6.4	13.1	4.9	57				1233	26	0
2011-06-21	0		2014-10-21	58	0	3	1	25.22	130	38.43	42	1.43	3	4	2	25	650	1	0	8.9	5.3	15.6	5.5	106	86	0	0	1218	26.5	0
2011-06-20	0		2014-10-21	53	1	5	0	20.4	120	39.41	28	0.75	4	4	2	999	515	0	0	9.5	6.3	15.3	5	70	85	0	0	1219	24.7	0
2011-06-27	0		2014-10-21	64	0	24.73	0	24.75	140	36.25	23	0.67	4	4	2	11	340	0	0	9.4	6.3	15.7	14.4	64	108	0	0	1212	49	0
2011-06-30	0		2014-10-21	63	1	3	1	17.93		58	57	1.15	2	3	1	28	480	0	0	8.7	5.9	13.5	10.7	75				1209	22	0
2010-02-09	0		2014-10-21	51	0	14.62	0	37.74	140	57	62	2.39	2	3	1	23	570	1	1	8.55	5.3	15.9	13.2	85	81	0	0	1715	48.75	0
2010-02-10	0		2014-10-21	56	1	3	0	21.97	100	57.14	80	1.89	1	3	1	16	570	0	0	8	5.1	13.5	4.5	69	59	0	0	1714	44	0
2010-02-15	0		2014-10-21	66	1	5	0	19.81	125	37.47	28	0.57	4	4	2	16	135	1	0	7.27	6.55	13.2	6	93	82	0	0	1709	22	0
2010-02-15	0		2014-10-21	56	1	5		29.73	150	49.76	52	1.26	2	2	1		490			11.7	4.7	15.5	7.4	69	77	0	0	1709		0
2010-02-23	0		2014-10-21	64	0	3	1	27.59	150	47	62	1.88	2	1	1	13	560	0	0	9.6	3.5	18.3	8.8	80	75	1	0	1701	20.5	0
2010-02-22	0		2014-10-21	70	0	7.7	0	24.83	150	66	58	1.79	2	2	1	17	585	0	0	8.3	4.6	13.7	3.6	69	78	1	1	1702	0	0
2010-03-01	1	2013-01-22	2013-01-22	69	0	18.54	0	28.5	140	42.28	33	1.03	3	4	2	13	495	1	1	7.9	6.4	12.7	6.8	123	75	1	0	1058	93	0
2010-03-02	1	2011-01-19	2011-01-19	71	0	32.55	0	22.01	120	42	34	0.94	3	4	3	19		0	0	8.9	4	15.5	7.7	108	93	0	0	323	50	0
2010-03-08	0		2014-10-21	48	0	5	0	31.5	140	40.47	42	1.78	3	3	1	19	655	0	0	9.4	5.5	15.9	7.6	75	77	0	0	1688	19.8	0
2010-03-08	0		2014-10-21	66	0	5.05	0	20.68	180	39.87	31	0.95	3	3	1	4	420	0	0	10.2	5.1	15	5.9	80	93	0	0	1688	41.65	0
2010-03-17	1	2011-11-20	2011-11-20	68	1	4.77	0	18.25	120	37	25	0.54	4	4	3	20	230	0	0	6.3	7	13.7	8	54	83	0	0	613	23.5	0
2010-03-17	0		2014-10-21	60	0	10.87	0	17.75	145	41	49	1.41	3	4	2	24	480	0	0	12.2	5	15.1	11.3	62	79	0	0	1679	39.6	0
2010-03-22	0		2014-10-21	75	1	20.31	0	36.61	160	33	38	0.71	3	4	4	20	315	1	0	9	6.9	12.3	8.1	89	86	0	0	1674	45.9	0
2010-03-22	0		2014-10-21	62	0	16.45	0	36.9	140	64.28	77	2.77	2	2	1	19	510	1	0	9.4	5.1	15.5	8.6	87	83	0	0	1674	50	0
2010-04-12	0		2014-10-21	58	1	25.86	0	22.6	130	37	26	0.66	4	4	2	17	270	0	0	7.7	7.1	15.8	11.2	57	111	1	0	1653	20.9	0
2010-04-19	0		2014-10-21	76	0	35.56	0	22.24	130	46.16	55	1.46	2	2	1	18	445	0	0	10.3	5.1	15.6	8.1	90	66	0	1	1646	39	0
2010-04-22	0		2014-10-21	71	1	11.52	1	25	120	33.52	34	0.65	3	4	2	27	495	0	0	7.9	6	15.5	7.6	53	81	0	0	1643	27.75	0
2010-04-22	0		2014-10-21	64	0	87.87	0	27.1	145	43.19	41	1.35	3	4	2	21		1	0	8.2	5.15	15.6	8.3	104	85	0	0	1643	41.4	0
2010-04-26	1		2014-10-21	67	1	5	1	24.24	135	41	36	0.69	3	4	2	18	375	1	0	5.9	6.5	12.3	11.4	66	86	0	0	1639	22.5	0
2010-04-27	0		2014-10-21	59	0	19.29	1	28.22	180	44.6	26	0.89	4	4	2	26	330	1	0	9.4	5.6	15.6	12.8	80	94	0	0	1638	40.5	0
2010-04-29	0		2014-10-21	57	0	6.31	0	29.84	145	44.13	45	1.53	3	3	0	8	465	1	1	9	6.5	16.4	10.2	74	90	0	0	1636	20.7	0
2010-05-05	0		2014-10-21	65	0	3	0	19.92	130	41	53	1.47	2	1	1	19	660	0	0	9.5	5.1	15.7	7.9	80	63	0	0	1630	67.5	0
2010-05-12	0		2014-10-21	61	0	3	0	26.4	136	33	31	1.11	3	4	2	16	405	0	0	8.6	5.4	14.7	8.6	69	82	0	0	1623	47	0
2010-05-19	0		2014-10-21	77	1	3	0	33.78	130	51.13	53	1.09	2	1	1	19	390	1	1	9.1	6.6	11.1	8.6	93	67	0	0	1616	20.7	0
2010-05-18	0		2014-10-21	59	1	9.55	0	19.12	100	30.33	28	0.66	4	4	2	19	285	0	0	6.3	6.57	13.6	7.6	54	66	0	0	1617	66	0
2010-05-27	0		2014-10-21	70	1	3	0	18.7	160	29.82	24	0.51	4	3	1	15	380	1	0	8.5	6.2	12.3	7.8	75	62	0	0	1608	11.1	0
2010-05-25	0		2014-10-21	77	1	5	0	24.87	130	33.9	29	0.64	4	4	2	19	340	1	0	7.3	5.9	13.5	5.9	92	72	0	0	1610	38	0
2010-05-31	0		2014-10-21	46	1	5	0	22.99	105	63	84	2.25	1	3	1	30	630	0	0	10.6	4.82	14	4.4	66	61	0	0	1604	30	0
2010-06-09	1	2012-12-21	2012-12-21	71	1	3	0	19.27	150	31	34	0.61	3	4	2	15	360	1	0	9.2	5.5	13.2	4.8	55	58	0	0	926	49	0
2010-06-07	1	2014-07-25	2014-07-25	64	0	11.63	1	27.02	150	44	37	1.2	3	4	2	20	470	0	0	9.9	6.2	17.4	9.4	81	73	1	0	1509	46	0
2010-06-14	1	2013-02-16	2013-02-16	80	0	14.89	0	26.54	150	48	52	1.28	2	2	1	999	490	1	1			13.6	7	69	87	0	0	978	28	0
2010-06-14	0		2014-10-21	70	0	23.6	0	21	160	38.98	25	0.75	4	4	3	15	220	1	0	9.1	4.5	15.1	11.9	93	106	0	0	1590	21.15	0
2010-06-24	0		2014-10-21	72	0	3	0	21.15	135	41.75	37	0.99	3	4	3	14	435	0	0	7.9	4.8	14.9	11.6	96	91	0	0	1580	31.85	0
2010-06-29	0		2014-10-21	54	1	3	0	22.45	150	51	43	1.04	3	3	1	17	540	0	0			14.4	8	49	55	0	0	1575	35.1	0
2010-06-30	0		2014-10-21	59	1	3	0	18.44	150	31	30	0.7	3	4	2	24	380	1	0	10.2	4	12.5	5.4	58	77	0	0	1574	29.25	0
2010-07-06	0		2014-10-21	55	0	5	0	22.66	120	47	68	2.1	2	4	2	14	610	0	0	11.5	4.7	15.2	7	77	61	0	0	1568	36.9	0
2010-07-12	0		2014-10-21	66	0	5	0	31.2	140	64	79	2.18	2	2	1	17	595	0	0	8.8	4.4	14.6	6	88	64	0	0	1562	36	0
2010-07-13	0		2014-10-21	66	1	3	1	36.95	150	65	71	1.84	2	4	2	19	510	0	0	9.1	5	14.4	7.2	82	76	0	0	1561	23.4	0
2010-08-18	0		2014-10-21	56	0	3	0	29.83	130	34	26	0.89	4	3	1	18	450	0	0	8	6.5	16.8	7.7	85	90	0	0	1525	18.75	0
2010-08-16	0		2014-10-21	68	1	5	0	17.02	150	52.36	21	0.59	4	4	2	16	450	1	0	7.8	6.5	14.1	5.7	62	84	0	0	1527	32.25	0
2010-08-23	0		2014-10-21	61	1	5	0	40.75	130	47.84	43	1.02	3	4	2	13	420	0	0	8	6	14.8	8.5	57	74	0	0	1520	61.25	0
2010-08-23	0		2014-10-21	51	1	5	0	30.04	105	58	78	1.84	2	2	0	19	570	0	0			13	6.4	52	55	0	0	1520	34.2	0
2010-08-26	0		2014-10-21	55	1	3	0	25.58	120	44.99	41	1.15	3	3	1	11	645	0	0	10.3	4.8	13.8	7.8	87	53	0	0	1517	33.3	0
2010-09-01	0		2014-10-21	69	1	3	0	23.61	155	51	92	1.62	1	1	1	29	420	1	0	10.1	4.22	13.2	7.4	71	61	0	0	1511	55.5	0
2010-08-30	0		2014-10-21	62	1	5	0	23.7	105	49.24	29	0.69	4	4	2	9	470	0	0	8.64	5.45	14.7	6.7	56	96	0	0	1513	39	0
2010-09-07	0		2014-10-21	53	1	3	0	26.42	160	56.75	56	1.55	2	1	0	4	570	1	0	10.1	5.2	13.8	9.4	70	71	0	0	1505	19.5	0
2010-09-13	0		2014-10-21	74	0	9.71	1	20.24	130	45.83	55	1.43	2	2	1	29	485	1	0	10	5.7	13.7	8.3	82	58	0	0	1499	26.55	0
2010-09-16	0		2014-10-21	68	0	3	0	21.6	150	36.08	40	1.32	3	3	1	12	480	1	0	8.8	5	15.4	7.1	105	66	0	0	1496	0	0
2010-09-20	0		2014-10-21	62	1	37.61	0	17.53	120	35.98	27	0.64	4	4	3	4	295	0	0	7.7	5.8	16.2	9.4	59	78	0	0	1492	36.9	0
2010-09-29	0		2014-10-21	72	1	6.71	0	22.1	160	35	26	0.59	4	4	4	31	275	0	0	11.3	7.1	14.4	6.8	66	98	0	0	1483	17.55	0
2010-09-27	0		2014-10-21	66	1	5.71	0	30.3	135	50.39	69	1.21	2	3	1	17	420	1	0	9.9	5.7	13	5.8	65	66	0	0	1485	30	0
2010-01-27	1	2012-06-28	2012-06-28	57	1	3	0	22.7344	120	40.88	38	0.88	3	3	1	18	465	0	0	8.5	5.6	15.1	8.9	74	80	0	0	883	42	0
2010-10-06	0		2014-10-21	64	1	3	1	27.2	140	47	35	0.88	3	4	2	14	460	1	0	9.3	6.1	15.2	7	67	57	1	0	1476	42	0
2010-10-10	0		2014-10-21	46	1	5	0	23.74		43	57	1.68	2	2	4	16	615	0	0			14.7	7.8	96.3				1472	18.9	0
2010-10-11	1	2012-12-11	2012-12-11	69	1	5	0	20.13	155	26	27	0.6	4	3	1	17	210	0	0	8.9	5.5	14.6	8.2	72	72	0	0	792	10.4	0
2010-10-18	1	2012-06-29	2012-06-29	57	1	5	0	26.14	145	49.96	50	1.02	2	3	0	31	645	0	0			14.9	9.2	85	94	0	0	620	15.5	0
2010-10-20	1	2012-06-29	2012-06-29	64	1	43.12	0	27.34	160	40.03	27	0.67	4	4	3	22	315	1	0	10.5	6.4	125	15.4	96	89	0	0	618	24.6	0
2010-10-27	1	2013-12-19	2013-12-19	70	0	10.67	0	19.14	110	40.78	24	0.76	4	4	2	18	360	0	0	8.8	5.6	14	6.5	75	59	0	0	1149	51	0
2010-11-10	0		2014-10-21	56	1	3	0	15.51	135	36	29	0.71	4	3	1	24	390	0	0	7.2	6.9	16.8	5	56	75	0	0	1441	20	0
2010-11-08	0		2014-10-21	60	1	14.68	0	15.34	145	41	19	0.4	4	4	4	3	285	1	0	8.1	4.8	15.5	14.9	66	121	0	0	1443	19.8	0
2010-11-22	1	2011-09-19	2011-09-19	66	1	5.01	0	17.88	120	37	20	0.45	4	4	4	21	250	0	0	7	6.4	15.2	6.4	67	107	0	0	301	18.9	0
2010-11-16	0		2014-10-21	62	1	3	0	29.55	162	60	58	1.43	2	1	0	2	520	0	0	11.1	5.2	13.3	5.7	74	48	0	0	1435	30.8	0
2010-11-25	1	2014-06-24	2014-06-24	73	1	3	1	31.54	155	39.13	31	0.63	3	3	1	22	415	0	0	7.9	6.4	14.2	7	56	66	0	0	1307	75	0
2010-11-30	0		2014-10-21	63	1	3	1	17.1	104	77.62	38	0.87	3	4	2	15	390	1	0	9.3	5.2	13.7	9.9	62	86	0	0	1421	30.75	0
2010-12-15	0		2014-10-21	53	0	3.13	0	29.27	140	47	59	2.12	2	1	1	10	690	0	0	9.4	5.5	14.8	7.6	73	57	0	0	1406	70	0
2010-12-13	0		2014-10-21	64	1	5	0	29.2	170	67.59	86	1.54	1	2	1	19	485	1	0	9.9	4.4	13.7	8.3	69	61	0	0	1408	26.95	0
2010-04-19	1	2011-11-24	2011-11-24	65	1		0	20.9644	140	44	38	0.77	3	4	3		416	1	0	11.8	5.12	10.3	6	57	50	0	0	584	17.5	0
2010-04-20	0		2014-10-21	63	1		1	20.7967	140	35	32	0.78	3	4	3		116	0	0	7.91	5.98	14.8	5.8	67	61	0	0	1645	22	0
2010-04-23	0		2014-10-21	63	0		0	24.3375	140	32	33	1.02	3	4	3		492	0	0	10	5.37	15.1	5.8	76	79	0	0	1642	20.25	0
2010-04-27	0		2014-10-21	65	0		1	27.7551	160	60	77	2.54	2	1	1		510	0	0	8.92	4.95	13.7	6.3	80	57	0	0	1638	37.5	0
2010-05-06	0		2014-10-21	67	1		0	25.7117	140	35	42	0.95	3	4	3		393	0	0	10.3	4.93	11.5	5.7	64	69	0	0	1629	34.5	0
2010-05-14	1	2013-10-16	2013-10-16	64	1		0	21.4692	130	54	63	1.68	2	2	3		605	0	0	8.52	5.44	14.6	7.3	64	71	0	0	1251	48	0
2010-05-18	0		2014-10-21	68	0		0	23.5479	150	28	26	0.89	4	4	3		568	0	0	9.43	5.1	15.2	5.2	75	51	0	0	1617	47	0
2010-05-20	0		2014-10-21	65	1		0	27.8159	130	57	49	1.06	3	3	1		520	1	0	10.8	5.22	11.8	6.2	64	69	0	0	1615	63	0
2010-05-21	1	2011-03-16	2011-03-16	67	1		0	31.6456	150	46	34	0.67	3	4	3		245	1	0	9.05	5.26	13.4	7.1	78	54	1	0	299	38	0
2010-05-28	0		2014-10-21	74	1		0	27.5802	100	61	58	1.22	2	2	3		413	1	0	10.6	5.48	13	6.5	93	54	0	0	1607	36.75	0
2010-06-01	0		2014-10-21	61	1		1	18.6453	100	67	65	1.61	2	3	1		461	0	0	9.65	4.86	14.4	10.3	58	51	0	0	1603	24	0
2010-07-05	0		2014-10-21	53	0		0	28.7211	140	45	30	1.08	3	4	3		525	0	0	9.22	5.73	14.6	7.2	68	88	0	0	1569	27.75	0
2010-08-03	0		2014-10-21	72	0		0	25.1808	140	37	24	0.71	4	4	3		462	1	0	8.47	5.69	13.1	6.5	133	62	1	0	1540	36	0
2010-08-16	0		2014-10-21	66	0		0	26.2346	120	63	55	1.83	2	1	1		523	0	0	10.5	5.72	13.8	4.2	82	67	0	0	1527	57	0
2010-08-17	0		2014-10-21	64	1		0	24.1415	130	41	43	0.83	3	4	3		439	0	0	8.91	5.81	12.7	5.3	55	66	0	0	1526	21	0
2010-08-23	0		2014-10-21	50	0		0	28.3951	110	66	64	2.44	2	2			514	0	0	9.18	5.52			57	68	0	0	1520	32	0
2010-08-24	0		2014-10-21	66	1		0	21.8871	140	64	57	1.43	2	3	1		474	0	0	9.3	4.6	12.4	5.9	62	50	0	0	1519	36	0
2010-08-30	0		2014-10-21	67	1		0	21.5451	160	32	15	0.38	4	4	3			0	0	7.16	9.58	13.5	8.7	54	84	0	0	1513	33	0
2010-09-08	1	2012-02-20	2012-02-20	69	0		0	22.0968	140	29	23	0.77	4	4	3			1	0	7.2	6.2	14.6	5.5	59	73	0	0	530	41	0
2010-09-20	0		2014-10-21	60	1		0	22.1003	140	37	38	0.88	3	4	3		475	1	0	9.86	4.83	13.1	6	66	57	0	0	1492	35	0
2010-09-20	0		2014-10-21	79	0		0	15.7558	140	23	19	0.46	4	4	3			0	0	7.49	5.83	13.1	5	60				1492	30	0
2010-09-21	0		2014-10-21	64	1		0	21.551	130	47	48	1.31	3	4	3		487	0	0	10.4	4.93	14.7	6.8	66	77	0	0	1491	48	0
2010-09-24	0		2014-10-21	77	0		0	20.5688	130	58	38	0.81	3	4	3		310	0	0	7.9	4.8	13.6	9.1	72	101	0	0	1488	44.25	0
2010-09-28	0		2014-10-21	47	1		0	25.7812	110	50	56	1.43	2	1	1		532	0	0	8.98	5.53	13.1	4	66	61	0	0	1484	24	0
2010-10-11	0		2014-10-21	60	1		0	23.5294	110	55	81	2.12	1	2	3		635	0	0	8.98	5.7	12.6	5.3	52	76	0	0	1471	25.5	0
2010-10-13	1	2012-12-25	2012-12-25	52	1		0	34.7209	130	69	71	1.73	2	1	1		500	1	0	9.41	5.38	13	6.1	170	54	0	0	804	20.25	0
2010-10-15	0		2014-10-21	50	0		1	23.6614	130	55	55	1.9	2	1	1		557	0	0	10.5	5.46	15.3	6.5	68	58	0	0	1467	27	0
2010-10-18	0		2014-10-21	62	0		1	25.6489	150	72	83	2.56	1	1	1		550	0	0	11	4.42	14	10.9	96	71	0	0	1464	33.75	0
2010-10-19	0		2014-10-21	65	0		0	24.0741	140	54	75	2.53	2	1	1		484	0	0	9.37	5.16	15.3	5.3	82	69	0	0	1463	37.5	0
2010-10-22	0		2014-10-21	68	1		0	23.4375	180	40	31	0.63	3	3	1		296	1	0	8.68	5.31	13.6	7.9	61	71	0	0	1460	50	0
2010-10-27	0		2014-10-21	76	1		0	21.5019	160	52	84	1.42	1	1	1		450	1	0	8.83	4.87	13.3	6.8	68	73	0	0	1455	35.25	0
2010-10-25	0		2014-10-21	65	0		0	24.6755	160	53	68	2.06	2	1	0		538	0	0	9.84	5.2	14.2	5.8	95	62	0	0	1457	50	0
2010-11-22	0		2014-10-21	55	0		0	28.4082	140	37	34	1.18	3	4	3		511	0	0	10.6	5.66	15.8	5.8	74	59	0	0	1429	13.5	0
2010-12-14	1	2012-04-11	2012-04-11	64	0		1	22.1607	110	43	51	1.97	2	4	3		554	0	0	9.14	5.56	13	4.6	71	74	1	0	484	48	0
2011-04-04	0		2014-10-21	72	1		0	24.8358	135	45	53	0.97	2	4	3		400	1	0	9.15	5.39	12	6.3	75	74	0	0	1296	1	0
2011-05-31	0		2014-10-21	66	0		1	25.2163	110	51	53	1.71	2	1	1		475	0	0	8.71	5.07	13.7	7.3	96	75	0	0	1239	75	0
2011-09-05	0		2014-10-21	67	1		0	29.7609	148	63	68	1.62	2	1	1		475	0	0	9.17	4.74	13.6	6.4	65	63	0	0	1142	34.5	0
2011-10-26	1	2013-09-01	2013-09-01	74	0		0	27.7778	140	34	25	0.77	4	4	3		337	1	0	8.63	5.64	14.3	8.2	76	87	0	0	676	55	0
2011-11-22	0		2014-10-21	65	0		0	22.3435	165	25	19	0.63	4	4	3		230	1	0	8.12	4.93	14.7	7.1	65	78	0	0	1064	85.75	0
2012-03-13	0		2014-10-21	63	1		1	35.1393	100	69	86	2.08	1	2	2		386	0	0	7.56	5.06	13.1	6.9	44	69	0	0	952	41	0
2012-03-29	1	2012-07-15	2012-07-15	69	1		1	18.6453	120	54	39	0.89	3	3	1		375	1	0	8.64	5.04	14.6	7	58	81	0	0	108	36.75	0
2012-04-18	0		2014-10-21	68	0		0	25.1651	160	44	57	2.05	2	1	1		462	1	0	9.42	4.99	15	7.3	127	58	0	0	916	21.5	0
2012-04-24	0		2014-10-21	65	1		0	28.3053	160	44	37	0.59	3	4	3		333	0	0	9.12	5.4	15.7	7.6	58	72	0	0	910	41	0
2012-05-09	0		2014-10-21	66	0		0	23.4835	170	40	33	1.22	3	3	1		600	1	0	12.9	4.87	14.6	4.7	97	66	0	0	895	37	0
2012-05-14	0		2014-10-21	64	1		0	20.5457	120	44	58	1.14	2	2	2		438	0	0			12.2	4.8	68	59	0	0	890	32.25	0
2012-06-05	0		2014-10-21	67	1		0	24.3141	110	54	55	1.25	2	1	1		357	0	0			13.8	6.8	76	54	0	0	868	33	0
2012-06-18	0		2014-10-21	66	0		1	20.9107	140	58	68	2.23	2	1	1		475	1	0	9.69	5.32	15	7.4	69	71	0	0	855	24	0
2012-06-20	0		2014-10-21	59	1		1	19.5717	140	62	73	1.72	2	1	0		475	1	0	10	5.15	13.3	6.8	61	67	0	0	853	31.5	0
2012-06-22	1	2013-09-26	2013-09-26	64	0		1	19.1516	120	33	30	0.97	3	4	3			0	0	8.4	5.7	14.3	9.1	51	79	0	0	461	9.8	0
2012-06-25	0		2014-10-21	59	1		0	28.2828	145	54	43	1.05	3	3	1		537	1	0			13	8.2	47	93	0	0	848	60	0
2012-08-14	0		2014-10-21	60	0		1	19.3213	100	57	76	2.72	2	1	1		475	0	0			13.6	4.9	64	50	0	0	798	23.5	0
2012-08-15	0		2014-10-21	68	0		1	19.5354	90	34	28	1.34	4	4	3		425	0	0	9.61	5.49	12.3	6.9	81	64	0	0	797	53	0
2012-08-15	0		2014-10-21	61	1		1	20.7031	145	55	50	1.11	2	1	0		487	1	0			14.2	6.7	54	67	1	0	797	40	0
2012-08-17	0		2014-10-21	70	1		1	17.7999	150	37	26	0.5	4	3	1		355	0	0	7.97	7.04	15.5	6.8	47	96	0	0	795	29.25	0
2012-08-21	0		2014-10-21	70	0		0	20.9371	140	30	42	1.51	3	3	1		520	0	0	10.4	5.23	13.9	7.8	94	57	0	0	791	32.25	0
2012-08-22	0		2014-10-21	69	1		0	23.7228	110	53	71	1.79	2	3	1		450	0	0	7.85	5.2	13.1	5.7	58	65	0	0	790	34.5	0
2012-08-28	0		2014-10-21	71	1		0	19.5717	90	53	60	1.24	2	1	1		525	0	0			14	6.7	69	52	0	0	784	13.25	0
2012-09-05	0		2014-10-21	73	0		0	19.5918	120	34	45	1.3	3	3	1			0	0	10.7	4.65	14.8	6	62	58	0	0	776	54	0
2012-09-12	0		2014-10-21	58	0		1	23.939	100	46	47	1.5	3	4	3		372	0	0	10.3	5.94	13.7	7.2	70	77	0	0	769	21	0
2012-09-25	0		2014-10-21	61	1		1	20.0288	110	37	34	0.71	3	4	3		523	0	0	9.25	5.23	15.4	7.4	50	76	0	0	756	27	0
2012-09-26	0		2014-10-21	61	0		1	25.8264	140	71	74	2.46	2	1	1		430	0	0	8.19	4.75	16.5	6.9	84	75	0	0	755	43	0
2012-10-03	0		2014-10-21	58	1		1	21.0077	105	63	62	1.62	2	1	1		537	0	0	10.5	4.7	13.4	11.6	67	67	0	0	748	40	0
2012-10-09	0		2014-10-21	67	0		1	23.3011	140	48	47	1.51	3	4	3		494	0	0	8.68	4.47	13.7	7.8	57	69	0	0	742	52	0
2012-10-17	0		2014-10-21	64	1		1	27.3588	110	71	78	1.99	2	1	1		536	0	0	11.4	4.77	14.4	6.1	65	54	0	0	734	36.75	0
2012-11-06	0		2014-10-21	62	0		0	23.7955	125	26	22	0.86	4	4	3		370	0	0	9.32	5.32	15.3	7.4	67	92	0	0	714	40	0
2012-11-23	0		2014-10-21	72	0		0	23.7812	160	29	26	0.76	4	4	3		325	0	0	8.8	5.06	13.7	4.8	79	67	0	0	697	12.75	0
2012-11-23	0		2014-10-21	57	0		0	25.0995	130	35	25	0.77	4	3	1		300	0	0	10.6	5.52	13.7	6.8	73	61	0	0	697	33	0
2012-11-26	0		2014-10-21	42	1		0	22.3081	110	44	46	1.31	3	3	1		570	0	0	10.5	5.1	13.7	5.9	60	72	0	0	694	21.75	0
2012-11-27	0		2014-10-21	65	0		0	30.7599	140	65	42	1.27	3	3	1		365	1	0	7.25	6.09	16.4	8.6	66	74	0	0	693	49	0
2012-11-28	0		2014-10-21	63	0		1	22.0932	160	40	45	1.49	3	4	3		375	0	0	7.17	5.08	15.2	5.3	60	77	0	0	692	37	0
2012-12-04	0		2014-10-21	62	1		0	25.0657	120	42	65	1.31	2	2	3		414	0	0	8.9	4.6	13.7	5.7	68	74	0	0	686	45	0
2012-12-17	0		2014-10-21	65	1		0	18.902	130	42	56	0.98	2	1	1		532	0	0	9.87	5.26	13.5	4	54	58	0	0	673	18	0
2013-01-08	0		2014-10-21	68	1		1	16.1616	100	46	50	1.1	2	1	1		400	0	0	9.5	4.18	13.4	6.5	91	62	0	0	651	27	0
2013-01-09	0		2014-10-21	65	0		0	26.5888	90	28	20	0.71	4	4	2		395	0	0	8.69	5.22	15.5	7.4	93	85	0	0	650	27	0
2013-01-14	0		2014-10-21	73	0		0	24.1633	130	45	43	1.24	3	3	1		428	0	0	9.74	4.89	14.9	4.3	77	60	0	0	645	43	0
2013-01-25	0		2014-10-21	63	1		0	23.4221	130	59	72	1.44	2	3	1		522	1	0	9.15	4.85	12.9	5.1	76	67	0	0	634	21	0
2013-01-29	1	2013-12-27	2013-12-27	74	0		1	23.6652	120	48	72	1.84	2	3	0			0	0	9.21	4.94	13.1	5.8	68	67	0	0	332	29	0
2013-03-11	0		2014-10-21	66	0		1	30.3673	160	58	52	1.61	2	1	1		550	0	0	8.1	5.08	15.6	6	78	53	0	0	589	38.25	0
2013-04-08	0		2014-10-21	72	1		1	16.8525	150	56	37	0.82	3	4	3		300	0	0	7.33	5.92	15	8.2	47	77	0	0	561	42	0
2013-04-17	0		2014-10-21	68	0		0	20.8086	140	33	17	0.52	4	4	3		315	0	0	10.1	5.77	14.7	8.3	74	65	0	0	552	31	0
2013-04-29	0		2014-10-21	66	0		0	18.8092	135	40	34	1.02	3	4	2		449	1	0	9.23	4.95	14.6	5.5	106	77	0	0	540	61.25	0
2013-06-07	0		2014-10-21	70	0		1	28.9979	140	60	70	2.28	2	1	1		520	0	0	9.22	5.34	14.7	6.8	59	65	1	0	501	108	0
2013-06-17	0		2014-10-21	67	0		0	21.4109	155	42	35	0.95	3	4	3		350	0	0	9.82	5.53	14.6	4.3	73	63	1	0	491	62.5	0
2013-06-19	0		2014-10-21	66	0		0	31.5617	170	59	71	2.32	2	1	1		585	1	0	11.8	4.52	15.4	6.7	76	81	0	0	489	21	0
2013-06-21	0		2014-10-21	71	1		0	40.0577	140	82	58	1.08	2	2	3		150	1	0	10.1	5.72	13.6	8.2	72	77	0	0	487	14.5	0
2013-06-24	0		2014-10-21	67	0		0	29.4547	140	30	34	1.24	3	4	3		273	1	0	9.03	4.79	12.9	7.5	101	66	0	0	484	38	0
2013-06-25	0		2014-10-21	62	1		1	21.3599	120	46	42	0.89	3	4	3		550	1	0	8.59	5.35	12.6	6.5	53	66	0	0	483	31.5	0
2013-07-01	0		2014-10-21	74	0		1	21.7181	160	59	80	2.23	1	1	1		375	1	0	12	4.84	10.6	6.7	158	53	0	1	477	29.5	0
2013-07-10	0		2014-10-21	49	1		1	24.0346	120	44	60	1.45	2	2	2		375	0	0	9.51	4.52	15.6	6.9	71	71	1	0	468	24.75	0
2009-06-23	0		2014-10-21	61	0		1	18.4	149	43	46	1.43	3	4	2		609	1	0	11.4	4.8	14.3	4.4	68	63	0	0	1946	35.25	0
2009-06-30	0		2014-10-21	63	1		0	21.36	140				1	2	2		425	0	0	9.95	5.33	13.5	7.6	55	72	0	0	1939	25.5	0
2009-11-17	1	2012-12-21	2012-12-21	71	1		0	18.3594	160	32	27	0.59	4	3	1		311	0	0	8.05	5.76	13.1	5.5	47	74	0	0	1130	51.7	0
2009-11-18	0		2014-10-21	57	1		0	35.693	140	69	78	1.6	2	1	1		475	0	0	9.77	5.59	14	5.9	60	86	0	0	1798	46.25	0
2009-11-27	0		2014-10-21	70	1		0	33.6949	150	48	57	1.03	2	1	1		460	0	0	7.42	5.61	14.3	4.7	56	52	0		1789	31.5	0
2009-12-03	1	2014-11-10	2014-11-10	67	1		0	21.2183	160	44	32	0.66	3	3	1		450	0	0	8.45	5.67	14.1	9.9	64	95	0	1	1803	46	0
2009-12-09	0		2014-10-21	55	1		1	23.4375	140	61	54	1.27	2	4	2		692	0	0	9.64	5.08	13.1	9.4	70	77	0	0	1777	52.5	0
2009-12-11	1	2011-03-25	2011-03-25	79	1		1	20.9572	150	44	32	0.59	3	4	2		235	0	0	7.38	6.39	14.5	9.8	59	77	0		469	23.6	0
2010-01-06	1	2012-09-04	2012-09-04	52	0		0	16.2292	140	24	21	0.77	4	4	2		400	0	0	10.2	4.46	15.5	7.8	61	69	0	0	972	26.25	0
2010-01-07	0		2014-10-21	64	1		1	19.8141	140	63	61	1.34	2	1	1		500	1	0	9.96	4.63	14.1	4.9	65	77	0	0	1748	22	0
2010-01-12	0		2014-10-21	69	0		0	26.0044	160	57	65	2.21	2	1	1		600	0	0	8.77	5.08	13.5	6.9	78	67	0	0	1743	40	0
2010-01-15	0		2014-10-21	63	0		0	28.8089	130	43	54	2.08	2	1	1		594	0	0	9.2	5.49	16.9	5.4	74	65	0	0	1740	40	0
2010-01-22	0		2014-10-21	65	1		0	20.0288	140	63	66	1.33	2	3	1		537	1	0	10.1	3.83	13.5	5.6	71	63	0	0	1733	12.5	0
2010-01-25	0		2014-10-21	64	0		0	29.5858	145	47	47	1.64	3	4	2		541	1	0	9.12	5.39	13.8	6.2	84	52	0	0	1730	107.5	0
2010-01-26	0		2014-10-21	64	1		0	30.4867	160	62	66	1.52	2	3	1		497	0	0	7.85	5.16	12.9	8.1	64	74	0	0	1729	46	0
2010-01-29	0		2014-10-21	65	1		0	20.0796	130	39	44	1.03	3	4	2		675	0	0			14.4	6.9	77	67	0	0	1726	33	0
2010-02-09	0		2014-10-21	66	1		0	21.2183	160	57	29	0.61	4	3	1		420	1	0	10.4	4.55	14	11.1	57	91	1	0	1715	22	0
2010-02-12	0		2014-10-21	69	0		0	23.04	140	28	21	0.67	4	4	2		270	0	0	9.26	4.72	13.7	6.7	70	81	0	0	1712	46	0
2010-02-16	0		2014-10-21	59	1		0	28.125	150	47	44	0.98	3	3	1		531	0	0			12.5	4.1	65	54	0	0	1708	19.5	0
2010-02-19	0		2014-10-21	73	1		0	29.4758	160	29	21	0.34	4	4	2		270	0	0	8.77	5.23	13	6.4	68	49	0	0	1705	54	0
2010-03-02	0		2014-10-21	71	1		0	25.7657	130	51	54	1.18	2	2	2		441	0	0	8.94	4.88	15	5.1	78	78	0	0	1694	25.8	0
2010-03-08	0		2014-10-21	59	1		0	20.83	160	33	37	0.8	3	4	3		458	0	0	10.5	5.19	14.6	8.1	72	65	0	0	1688	18.5	0
2010-03-11	0		2014-10-21	72	0		0	26.0933	150	40	40	1.17	3	3	1		209	1	0	9.04	4.29	16.7	6.6	70	102	0	0	1685	14	0
2010-03-12	0		2014-10-21	74	1		1	22.7204	130	59	38	0.9	3	4	2		148	0	0	7.98	6.79	13.6	5	83	70	0	0	1684	29	0
2010-03-23	0		2014-10-21	70	1		0	24.093	150	50	78	1.77	2	1	1		525	1	0	10	4.5	13.6	5.1	80	57	0	0	1673	51	0
2010-03-26	0		2014-10-21	62	0		1	20.8611	130	29	17	0.52	4	4	2		193	1	0	10.2	4.84	12.8	7.2	68	79	0	0	1670	78.75	0
2010-04-12	0		2014-10-21	72	0		0	28.6801	140	59	76	2.47	2	1	1		600	1	0	9.58	5.07	14.3	4.9	68	64	0	0	1653	45	0
2010-04-22	1	2013-05-17	2013-05-17	70	0		1	20.4382	140	33	31	0.83	3	4	2		329	0	0	8.37	5.25	13	9.2	61	79	0	0	1121	21.2	0
2010-05-03	0		2014-10-21	59	1		1	29.4076	100	35	44	1.13	3	3	1		610	0	0	8.86	5.11	14	7.2	77	72	0	0	1632	33.75	0
2010-05-04	0		2014-10-21	52	1		1	31.8878	120	64	55	1.49	2	1	1		419	0	0	10.6	5.01	12.1	13	55	72	0	0	1631	58.5	0
2010-05-07	0		2014-10-21	60	0		1	28.3108	150	37	30	1.16	3	4	2		503	0	1	8.76	5.56	13.2	6.1	78	70	0	0	1628	42	0
2010-05-11	0		2014-10-21	65	0		0	31.2461	150	69	66	2.17	2	1	1		489	1	0	9.33	5.88	13.7	8.6	66	66	0	0	1624	12.75	0
2010-05-12	1	2014-04-07	2014-04-07	67	0		0	17.9592	130	28	21	0.65	4	3	1		352	0	0	9.84	6.63	12.5	8.3	54	70	0	0	1426	52.5	0
2010-05-19	0		2014-10-21	56	0		0	17.6471	90	44	27	0.93	4	4	2		465	0	0	9.12	5.62	13.6	6.7	48	80	0	0	1616	6.25	0
2010-06-03	1	2013-08-17	2013-08-17	76	0		0	17.9151	140	25	17	0.46	4	4	2		313	1	0	9.55	6.08	14.1	7.6	155	78	1	0	1171	19.2	0
2010-09-03	0		2014-10-21	48	0		1	29.7722	100	69	55	2.25	2	1	1		662	0	0	9.15	5.34	15.4	8.1	100	52	0	0	1509	35	0
2010-09-07	0		2014-10-21	67	0		0	25.6612	200	49	41	1.4	3	4	2		503	1	0	10.3	4.77	14.4	5.6	94	57	0	1	1505	33.75	0
2010-09-07	0		2014-10-21	57	0		0	41.3516	160	63	54	2.04	2	3	1		461	1	0	10.5	4.92	14.8	7.5	106	73	1	0	1505	52.5	0
2010-09-13	0		2014-10-21	60	0		1	22.5981	120	54	67	2.24	2	1	1		375	0	0	8.71	5.32	13.6	8.9	58	62	0	0	1499	42	0
2010-09-14	0		2014-10-21	64	1		0	39.6	200	71	68	1.58	2	4	3		368	1	0	8.65	5.49	12.5	9.7	60				1498	19	0
2010-09-14	1	2012-02-20	2012-02-20	74	0		0	28.0428	110	66	76	2.07	2	3	1		437	1	1	9.15	4.77	11.8	7.1	110	92	0		524	33.75	0
2010-09-17	0		2014-10-21	41	1		1	29.0318	130	52	53	1.56	2	1	1		545	0	0	9.72	5.03	15.3	7.1	64	69	0	0	1495	45.5	0
2010-09-21	1	2014-03-14	2014-03-14	63	1		0	33.126	140	66	62	1.62	2	2	2		425	1	0	8.78	5.38	14.6	8.4	43	73	0	0	1270	53.75	0
2010-09-27	0		2014-10-21	76	0		0	26.5759	150	58	67	2.11	2	1	1		544	1	0	10.6	5.5	15.4	6.7	83	57	1	0	1485	48	0
2010-10-01	0		2014-10-21	58	1		0	25.5296	170	38	48	1.12	3	3	1		507	1	0	8.48	4.97	13.5	4.5	60	85	0	0	1481	12.5	0
2010-10-04	1	2011-09-19	2011-09-19	66	1		0	18.2183	130	36	18	0.4	4	4	2		83	0	0	7.31	6.86	13.7	6	67	66	0	0	350	33	0
2010-10-05	0		2014-10-21	59	1		0	25.7117	100	62	55	1.38	2	2	2		525	0	0	8.8	5.32	13.1	5.2	65	70	0	0	1477	24.75	0
2010-10-05	1	2014-10-21	2014-10-21	58	1		0	26.5021	105	34	19	0.41	4	4	2		150	0	0			13	6.6	71	82	0	0	1477	31.5	0
2010-10-08	0		2014-10-21	62	1		0	20.0773	150	34	26	0.62	4	3	1		363	0	0	8.7	5.6	14.5	6	66	78	0	0	1474	27	0
2010-10-12	1	2013-02-04	2013-02-04	65	0		1	28.6801	130	44	43	1.48	3	3	1		437	0	1	8.81	5.65	15.3	7.6	51	85	0	0	846	52	0
2010-10-19	0		2014-10-21	68	0		0	30.0712	150	57	52	1.55	2	3	0		625	0	0	7.79	5.68	12.8	9.1	95	60	0	1	1463	23.5	0
2010-11-01	0		2014-10-21	62	0		0	24.7252	110	43	41	1.31	3	3	1		580	0	0	9.71	4.75	14	7.7	81	58	0	0	1450	40	0
2010-11-01	0		2014-10-21	76	0		0	23.5479	160	34	31	0.97	3	3	1		400	1	1	9.67	5.36	14.9	12.6	82	54	0	0	1450	33.75	0
2010-11-02	0		2014-10-21	53	0		1	22.75	90	47	60	2.73	2	2	2		494	0	0			12.4	7.3	57	67	0	0	1449	37	0
2010-11-23	0		2014-10-21	63	1		0	26.2336	140	36	42	0.91	3	4	2		388	1	0	9.02	4.51	12.8	6.4	73	77	0	0	1428	27	0
2010-11-29	0		2014-10-21	63	0		0	23.3234	130	40	30	0.93	3	4	2		450	1	0	9.29	6.64	15	7.8	83	79	0	0	1422	31.5	0
2010-12-07	0		2014-10-21	70	0		1	23.6713	110	62	78	2.43	2	2	2		375	1	0	7.44	4.98	12	5.6	89	59	0	0	1414	13.5	0
2011-01-04	0		2014-10-21	62	0		1	34.2644	120	57	54	2.13	2	2	2		375	1	0	7.66	5.46	14.9	8	97	54	0	0	1386	51	0
2011-01-25	0		2014-10-21	75	0		0	19.9432	170	45	54	1.48	2	2	3		492	0	0	10.9	4.77	13.6	9.4	57	64	0	1	1365	82.5	0
2011-02-22	0		2014-10-21	55	0		0	25.565	100	35	26	0.94	4	4	2		267	0	0	9.64	5.18	13.8	7.3	85	89	0	0	1337	20.25	0
2011-04-05	0		2014-10-21	60	0		0	30.9715	135	44	53	1.97	2	3	1		500	0	0	7.81	6.62	14.4	6.7	85	62	0	0	1295	39	0
2011-05-02	0		2014-10-21	74	1		1	20.83	155	51	60	1.07	2	1	1		480	1	0	9.76	5.27	13.5	9.2	71	43	0	0	1268	58	0
2011-10-06	0		2014-10-21	63	0		1	19.5918	126	44	36	1.15	3	3	1		461	1	0	8.01	5.65	15.8	8.1	79	80	0		1111	38.25	0
2011-10-11	1	2012-12-06	2012-12-06	59	1		1	20.5761	180	53	39	0.9	3	4	2		275	0	0			13.3	8.2	45	82	0	0	422	5.7	0
2012-03-20	0		2014-10-21	61	0		0	26.8136	120	60	24	0.68	4	3	1		254	0	0	10.7	4.94	14.7	4.2	61	55	0	0	945	88	0
2012-03-27	0		2014-10-21	59	1		0	25.9516	130	44	39	1.02	3	3	1		532	0	0	8.39	5.44	12.6	6.3	67	62	0	0	938	43	0
2012-04-12	0		2014-10-21	57	1		1	23.3011	90	37	35	1.04	3	4	2		250	1	0	8.62	6.4	14.4	6.7	61	70	0	0	922	41	0
2012-05-11	0		2014-10-21	62	1		0	30.1103	110	55	58	1.32	2	2	3		457	1	1	9.98	5.02	13.4	8.3	87	81	0	0	893	45	0
2012-05-15	0		2014-10-21	80	0		0	23.3844	140	50	67	1.61	2	1	1		493	1	0	10	4.95	13.7	4.7	87	55	0	0	889	24	0
2012-06-08	0		2014-10-21	73	0		0	28.4005	130	61	54	1.54	2	1	1		525	1	0	10.5	5.22	13.8	5.1	72	49	0	0	865	45	0
2012-06-19	0		2014-10-21	65	1		0	33.564	160	67	64	1.59	2	1	1		580	0	0	8.06	5.88	13.4	3.8	69	66	0	0	854	9.8	0
2012-07-10	0		2014-10-21	64	0		1	16.3024	110	60	42	1.47	3	4	2		480	0	0	8.55	5.51	15.1	6	55	72	0	0	833	39.6	0
2012-10-08	1	2013-10-19	2013-10-19	67	1		0	20.3244	110	56	58	1.26	2	4	3		235	1	0	7.81	4.43	9.1	9.2	118	73	0	0	376	62.5	0
2012-10-10	0		2014-10-21	61	0		0	29.0606	170	65	65	1.98	2	1	1		350	1	0	9.61	5.71	15.6	8.1	77	82	0	0	741	47.25	0
2012-10-22	0		2014-10-21	66	0		1	23.0546	130	53	48	1.45	3	4	3		457	1	0	9.85	5.88	14.9	8.8	78	55	0	0	729	37.5	0
2012-11-09	0		2014-10-21	59	0		1	27.7177	120	48	35	1.16	3	4	3		275	1	1	7.78	6.11	17.5	8.2	85	95	0	0	711	43	0
2012-12-05	0		2014-10-21	65	1		0	22.8625	140	46	58	1.36	2	1	1		470	0	0	9.47	5.5	12.4	4	56	52	0	0	685	14.35	0
2013-02-20	0		2014-10-21	71	0		1	25.8806	100	61	59	1.83	2	4	3		390	0	0	8.46	5.65	14	5.6	67	75	0	0	608	58	0
2013-03-04	0		2014-10-21	65	1		1	17.7778	135	43	33	0.56	3	3	1		475	1	0			15.3	6.7	59	68	0	0	596	40.8	0
2013-03-05	0		2014-10-21	48	0		0	23.7812	120	51	52	1.87	2	1	0		612	0	0	11.6	4.63	15	5	81	78	0	0	595	21.75	0
2013-03-13	0		2014-10-21	59	0		0	40.4541	150	66	64	2.34	2	2			538	1	0	12.6	4.87	14.4	5.3	72	62	0	0	587		0
2013-04-10	0		2014-10-21	67	1		0	20.9572	120	33	30	0.65	3	4	3		380	1	0	8.23	5.41	14.1	6.1	77	64	0	0	559	46	0
2013-06-12	0		2014-10-21	67	1		0	18.9036	150	30	34	0.72	3	3	1		385	0	0	10.2	5.32	14	6.8	66	74	0	0	496	6.75	0
2010-06-04	0		2014-10-21	54	0		0	29.9383	110	68	88	3.25	1	2	2		539	0	0	8.5	5.45	14.7	5.3	111	54	0	0	1600	34	0
